# Supplementary material for: Resveratrol Attenuates the Mitochondrial RNA-Mediated Cellular Response to Immunogenic Stress
Source: Int J Mol Sci. 2023 Apr 17;24(8):7403. doi: 10.3390/ijms24087403 (PMC10138523; doi:10.3390/ijms24087403)
Supplement: Supplementary file 1 [file ijms-24-07403-s001.zip]

Archive with 1 entries (1 files):
- ijms-2278852-supplementary.pdf
